# Supplementary material for: Hypoxia-reprogramed megamitochondrion contacts and engulfs lysosome to mediate mitochondrial self-digestion
Source: Nat Commun. 2023 Jul 11;14:4105. doi: 10.1038/s41467-023-39811-9 (PMC10336010; doi:10.1038/s41467-023-39811-9)
Supplement: Supplementary file 15 — Source Data [file 41467_2023_39811_MOESM15_ESM.zip]

Archive with 5 entries (4 files):
- Source Data file/Raw data for mass spectrometry.xlsx
- Source Data file/ncomms-source-data-1.xlsx
- Source Data file/ncomms-source-data-2.xlsx
- Source Data file/ncomms-source-data-3.xlsx
- Source Data file/
