# Supplementary material for: Hypoxia-reprogramed megamitochondrion contacts and engulfs lysosome to mediate mitochondrial self-digestion
Source: Nat Commun. 2023 Jul 11;14:4105. doi: 10.1038/s41467-023-39811-9 (PMC10336010; doi:10.1038/s41467-023-39811-9)
Supplement: Supplementary file 15 — Source Data [file 41467_2023_39811_MOESM15_ESM.zip › Source Data file/Raw data for mass spectrometry.xlsx]

## Sheet: Sheet1
OMM proteins								IMS and IMM proteins								Mitochondrial matrix proteins								OXPHOS proteins
Protein name	N1	N2	N3	H1	H2	H3		Protein name	N1	N2	N3	H1	H2	H3		Protein name	N1	N2	N3	H1	H2	H3		Protein name	N1	N2	N3	H1	H2	H3
BAX	1.84048	-0.18794	0.373972	-0.891585	-0.73641	1.27825		TIMM13	1.14266	2.08682	1.56384	-0.94202	-0.461259	-0.828443		HSPE1	-0.634651	2.18667	12.2708	-1.21122	-0.586493	-0.203247		COQ7	-0.77318	-0.89515	1.10542	0.31076	-0.0502647	2.34805
TOMM20	1.09266	0.495361	4.51713	-0.939217	-0.665287	-1.27374		TIMM10	-0.0741413	-0.139684	6.61167	-0.973758	1.20998	-0.428583		HSPD1	1.62637	1.18647	4.50378	0.249219	0.232329	-1.57663		COQ3	0.615333	-0.631627	1.95633	-0.25209	0.095717	-1.30352
TOMM40	1.13601	0.93938	1.94415	-1.06707	-0.64781	-0.768237		TIMM50	1.25389	0.381858	4.79889	-0.646906	-1.05319	-1.30543		LONP1	0.00634938	0.975235	7.94852	-1.43871	-1.52505	0.285017		COQ5	-0.337261	-0.109886	2.107	1.94681	0.957268	-1.07882
TOMM70	1.90298	0.105802	-0.281022	-0.0228998	-0.245479	0.639506		TIMM9	-0.559365	0.00497972	5.39064	-0.427737	1.12664	0.272031		CLPX	-0.449044	1.1995	6.39371	-0.645091	-0.940884	-0.700977		COX7A2L	0.835849	0.747444	6.04133	-0.452892	-0.353619	-1.49673
TOMM22	0.94414	1.17097	5.30472	-1.35577	0.472814	0.718013		TIMM23	0.322835	1.39563	3.89799	-0.785169	-1.1275	-0.925153		SSBP1	0.366622	1.76389	7.41682	-0.0976995	-0.283952	-0.235334		MT-CO2(COX2)	1.36299	1.88714	3.48873	-0.176845	-1.15097	-0.824753
TOMM40L	1.65859	0.446149	2.7107	-0.802301	-0.802301	-0.802301		TIMM44	1.16435	0.679546	3.74489	-0.441888	-0.812993	-1.21025		CLPP	0.205942	-1.71205	2.21603	0.52066	1.66967	0.0331378		COX5A	-1.82701	-0.215861	4.21428	0.408729	-0.802867	1.23479
TOMM5	-0.421466	1.2688	4.38021	-1.18596	-0.541367	-0.330382		TIMM22	2.42748	-0.633366	2.42748	-0.448724	-0.553207	-0.493269		AFG3L2	-1.21035	1.317	7.88341	0.202115	-1.11453	0.330531		COX6C	-1.96341	-0.26001	4.8026	1.10978	0.523295	0.103312
TOMM6	2.25692	0.45313	0.913822	-1.02245	-0.909925	-0.719479		TIMM8A	0.0225796	1.81032	3.00894	-1.43067	-0.0580531	0.896073		GLUD1	1.01112	-0.643919	10.1463	0.755058	0.256245	-0.348536		COX5B	-0.438685	-0.707398	3.25297	-0.0521743	-0.222774	2.04796
TOMM7	1.28556	0.48992	2.14962	-0.499841	-0.690191	-1.35365		TIMM10B	1.26503	-0.954799	1.26503	-1.52628	0.346139	-0.0939447		TFAM	-0.870175	-0.948875	8.02222	0.826789	0.22503	-0.539807		COX6A1	1.18742	1.18742	-0.726208	-0.236437	-0.0688945	1.23421
TOMM34	0.863926	-0.238398	0.315964	-1.26574	0.353891	1.5712		TIMM17A	1.77493	0.150045	1.32133	-0.558431	-0.869961	-0.861567		NDUFA9	0.342821	0.102913	4.72206	-1.06562	-0.635278	1.19925		COX4l1P1(COX4l1)	-1.12412	0.201893	3.6992	-1.31427	1.43487	0.745388
BNIP3L	-0.958465	-0.958465	-0.958465	0.0644826	1.40302	1.34082		TIMM17B	-0.295458	2.16038	-0.24943	0.860155	0.385729	-0.672956		NDUFB8	1.3086	-0.824636	3.50892	0.105592	1.7781	-0.59528		SDHA	0.782329	-1.58393	12.7012	0.628546	0.975947	0.621449
BNIP3	-0.832458	-0.832458	-0.832458	-0.187079	-0.00673153	0.338873		YME1L1	0.356155	0.972912	5.1091	-0.528383	-1.12945	-0.926526		SDHAF2	1.41687	1.61572	0.258543	-0.672165	-0.228108	-1.02753		SDHB	0.919954	-1.60618	4.4853	0.736455	-0.314729	-0.698279
FIS1	1.70847	0.832193	1.34502	-0.827132	-0.9535	-1.02686		OXA1L	0.160856	-1.42155	3.26903	0.168552	-0.0119454	2.19213		TEFM	0.227169	0.959071	0.229012	-1.02106	-0.60313	-0.633019		COA3	0.446033	-0.324624	0.246469	0.60752	-0.928383	-1.24473
MFF	0.179142	-0.0341202	0.63639	-0.375292	-0.806686	-0.276171		OMA1	2.09435	-0.990462	0.568447	0.0703752	-0.16773	-0.468133		PDE12	-0.956187	-0.490589	6.1083	-1.10267	0.650991	-0.184764		SDHAF2	0.743406	1.61572	0.258543	-0.531818	-1.02753	-0.672165
SAMM50	-0.115943	0.896274	4.51583	-1.05093	-0.762304	-0.839852		OPA1	1.63175	1.11009	3.15367	-0.966221	-0.917388	-0.542392		POLG2	-0.169823	-0.129227	2.29235	0.538357	-1.47007	0.788388		NDUFA4	-0.433389	1.48973	1.49135	-0.261523	-0.209562	-0.925794
VDAC1	1.36447	1.06233	2.58148	-0.376706	-0.616459	-1.28514		ATAD3A	-0.600355	0.958388	5.96907	0.332173	-0.806667	-0.995932		HADHA	0.575472	0.921013	6.17584	-1.2735	-1.10285	-0.181757		NDUFAB1	0.680706	0.292709	0.743001	-0.769816	1.00473	-1.04179
VDAC2	1.43623	1.31874	8.21136	-0.114277	-0.867441	-1.25274		ATAD3B	-1.5431	0.604228	5.52662	0.304076	0.0967107	0.976088		HADHB	-1.19852	0.0557884	8.98601	-0.797247	-0.166768	-0.451243		NDUFA2	-0.570707	0.0406458	1.96842	-0.412944	-0.648532	1.27085
VDAC3	1.32493	0.913827	3.34768	-0.621655	-1.16883	-1.14475		TIMMDC1	-1.44618	1.14967	4.70672	0.363783	0.233546	1.49826		HADH	1.69948	1.10009	3.05653	-1.04139	-0.598688	-0.553997		NDUFA10	0.768846	0.31741	6.6317	-0.44476	0.0592231	-0.862017
MTX1 (Metaxin 1)	0.170236	1.43522	3.63583	-1.2108	-1.00855	-0.649776		PHB1(Prohibitin 1)	-0.111471	1.0672	6.27541	-0.315853	-0.916974	-0.634133		C1QBP	2.10881	0.990179	-0.0650781	-0.779825	-0.795487	-0.16426		NDUFB1	-0.241989	-2.18905	5.60537	0.223674	-0.39403	0.63081
MTX2 (Metaxin 1)	0.45821	0.28082	2.56501	-1.16109	-0.783453	-0.774642		PHB2(Prohibitin 2)	-0.151198	1.12741	4.24185	-0.405168	-1.09207	-1.05195		POLRMT	-0.812281	1.1981	4.26028	-0.847644	-0.618273	-0.0190306		NDUFB5	1.22971	-0.889806	3.08684	1.71814	-1.46942	-0.50457
DNM1L(DRP1)	-0.0616479	-0.0634574	6.65054	-0.657427	-0.850194	0.0373012		CHCHD6(MIC25)	-0.416561	-1.72012	3.68739	1.63109	0.854993	-0.907825		TWNK	1.91903	1.16056	1.00294	-0.735615	-0.735615	-0.735615		NDUFB6	-0.201442	-1.43002	0.360886	0.454591	-1.20536	1.77793
MFN1(Mitofusin 1)	0.773149	1.8111	3.13027	-0.628643	-0.928671	-0.722909		CHCHD3(MIC19)	0.61344	2.16245	5.31089	0.270878	-0.81281	-0.121044		UQCC2	-0.339829	-1.22833	-0.471301	1.24312	1.12421	0.296584		ATP5PD	-1.10294	0.267327	0.479177	0.713163	-0.283443	0.636268
MFN2(Mitofusin 2)	0.500772	-0.575371	6.36041	-0.363319	-0.758043	-0.616565		APOOL(MIC27)	-0.761984	-0.298719	4.56553	-1.31211	0.130952	0.71767		ACAA2	1.06628	0.0204087	10.4115	-0.794402	-1.48982	-0.962675		ATP5MG	0.686877	2.10044	4.18116	0.0434142	-0.42492	-0.85849
RHOT1	-0.0599362	0.259529	5.63449	-0.821685	-0.853107	-1.22927		IMMT(MIC60)	0.20603	0.961715	9.04556	0.820763	-0.703542	-0.406149		LRPPRC	0.979448	1.23488	3.80475	-1.14877	-1.14542	0.0223929		MT-ATP6	0.327718	1.10738	0.564195	-0.731744	0.144413	-0.792073
APOE	-0.733088	-0.893708	-0.63153	-0.274213	1.97557	0.293374		MICOS10(MIC10)	-0.285386	-0.781105	5.50113	-0.515447	-0.732095	-0.421803		DARS2	0.544899	0.695467	5.53964	-0.887829	-0.745778	1.40056		NDUFS1	-1.55598	0.965989	5.85911	-0.157379	1.35074	-1.23297
SYNJ2BP	1.2338	-0.433589	2.47157	-0.799916	0.703468	0.700616		APOO	1.17123	2.11536	2.92492	-0.949978	-0.316342	-0.690527		GRPEL1	0.43224	2.20947	7.23391	-1.29251	-0.788658	-0.633943		NDUFS2	0.823934	0.774171	6.94842	-0.807997	0.205062	-0.558734
EGFR	0.200787	-0.957387	4.48359	1.17466	-1.17268	0.502454		CHCHD2	-0.625966	0.202368	5.41015	-1.14572	1.1869	0.693654		GRPEL2	2.34103	0.321238	2.34103	-0.775665	-0.742971	-0.238777		NDUFS4	1.72839	1.5693	1.97436	-0.934763	-0.350538	-1.06502
SLC11A2	1.03265	0.380083	8.90451	-0.531903	-1.10904	-0.518342		TIMM8B	-0.223758	2.3485	1.1421	-1.22071	-0.068676	0.0710159		HSPA9	1.35585	1.17708	5.87054	-0.532997	-0.743991	-1.00668		NDUFS7	0.904024	-0.280679	6.35862	0.034399	0.783038	-0.678831
TSPO	0.424091	0.257055	2.98349	-1.50475	-1.64874	1.03491		CYCS	0.751698	0.526407	5.93468	-0.98917	-0.903048	-0.695961										NDUFS8	0.413329	0.611697	-1.0624	-0.332037	-0.502461	1.09222
OPA3	1.74745	-0.158314	2.61865	-0.771091	-0.885171	0.867577		SCO2	0.0484431	-0.913749	0.836529	-0.200326	1.40269	0.152333
B2C2L1	0.837629	0.573679	4.31714	0.428373	0.384953	0.280166		MPV17	-1.13258	-0.607606	2.66253	2.05895	-0.0944465	0.130009
BCL2L13	1.36756	0.0451273	3.24958	-0.90843	-0.947234	-0.842449
