# Supplementary material for: Hypoxia-reprogramed megamitochondrion contacts and engulfs lysosome to mediate mitochondrial self-digestion
Source: Nat Commun. 2023 Jul 11;14:4105. doi: 10.1038/s41467-023-39811-9 (PMC10336010; doi:10.1038/s41467-023-39811-9)
Supplement: Supplementary file 15 — Source Data [file 41467_2023_39811_MOESM15_ESM.zip › Source Data file/ncomms-source-data-1.xlsx]

## Sheet: Figure 1
Figure 1B								Figure 1D						Figure 1E				Figure 1G			Figure 1I
0h	tubular	short tubular	fragment	large mitochondria				HeLa hypoxia-0h		HeLa hypoxia-12h		HeLa hypoxia-24h		HeLa hypoxia-0h	HeLa hypoxia-12h	HeLa hypoxia-24h		0h(s)	24h(s)		Normoxia		Hypoxia 24h
	641	249	110	0				mitochondria Size(μm²)		mitochondria Size(μm²)		mitochondria Size(μm²)		12.604	2.191	1.308		12	31		Fusion	Fission	Fusion	Fission
	603	277	120	0				1.50744		10.4496		12.9849		15.858	2.435	2.597		10	42		1	0.84507	0.380282	0.169014
	660	215	125	0				2.26116		6.88646		10.0385		15.452	4.895	1.788		14	37		1	0.887324	0.507042	0.253521
								1.16484		5.58454		8.8736		20.903	2.968	6.567		13	33		1	0.971831	0.464789	0.211268
12h	tubular	short tubular	fragment	large mitochondria				0.27408		2.0214		1.37044		15.567	2.583	1.537		9	28
	160	171	219	450				1.0278		3.4261		13.0192		25.296	5.036	4.902		12	38		Figure 1J
	170	140	192	498				0.5139		1.47322		6.64663		20.863	1.048	1.569		11	43		Normoxia	Hypoxia 24h
	123	147	190	540				0.3426		5.72159		3.18627		16.215	2.742	2.122		10	40		Fusion/Fission	Fusion/Fission
								0.92502		9.42178		1.88436		20.813	4.314	1.334		14	32		1.1	2.25
24h	tubular	short tubular	fragment	large mitochondria				0.47964		3.80297		20.8992		21.16	1.155	1.849		15	27		1.19048	2
	60	90	194	656				1.16484		3.46036		4.86506		21.374	2.655	2.434		13	32		1.04348	2.2
	80	90	195	635				0.58242		9.14769		13.8072		25.89	5.503	1.264		14	26
	90	90	200	620				0.01713		13.91		18.8778		13.181	2.7	0.385		9	34
								1.06206		12.8479		20.7622		22.456	2.61	2.794		10	31
								0.37686		9.83291		3.22053		15.011	2.267	1.072		10	25
								1.1991		3.52888		27.7172		20.675	6.764	2.179		13	36
								0.82224		7.84577		27.7899		11.521	2.961	1.572		14	41
								1.30188		2.36401		12.2312		13.899	7.134	0.76		16	36
								0.71946		0.68522		10.5181		17.96	2.432	3.544		10	42
								1.50744		2.05566		16.5138		21.226	5.051	2.381		19	35
								0.89076		1.78157		15.7258		15.716	2.586	0.748		14	33
								0.89076		2.70662		10.6894		11.794	2.048	1.357
								1.61022		3.90575		5.89289		21.612	1.347	4.544
								0.20556		6.68089		16.5138		15.252	1.399	1.294
								0.37686		12.5053		23.7813		18.242	6.038	2.483
								0.82224		0.993569		18.6037		11.466	1.408	4.439
								1.91856		4.89932		15.9314		15.036	1.305	1.191
								1.13058		6.54385		5.03637		17.513	4.167	6.671
								0.6852		1.71305		13.3961		19.903	1.243	2.432
								1.91856		4.11132		3.28906		19.091	6.113	1.263
								2.08986		8.80508		26.5264		21.265	4.945	1.728
								1.95282		1.54174		5.20767		14.318	1.612	4.169
								1.81578		4.89932		2.15844		15.268	5.837	1.728
								0.58242		1.19914		5.20767		12.383	3.512	3.799
								1.13058		0.513915		5.00211		15.065	6.486	2.434
								1.06206		0.308349		20.6936		18.601	4.44	1.951
								0.5139		15.8971		9.45604		13.551	1.728	2.509
								0.95928		5.20767		5.96141		13.267	5.1	1.652
								0.75372		19.8371		5.4475		11.671	2.485	2.96
								0.6852		12.3682		4.59097		17.247	1.267	1.96
								0.75372		7.10045		4.59097

## Sheet: Figure 2
	Figure 2C						Figure 2G
	Normoxia	Normoxia		Hypoxia	Hypoxia		control					anti-GFP
	contacts	L within M		contacts	L within M		Hypoxia-0h		Hypoxia-24h			Hypoxia-0h		Hypoxia-24h
a	23.5294	0		27.7778	7.14286		mitochondria	lysosome	mitochondria	lysosome		mitochondria	lysosome	mitochondria	lysosome
	28.0488	0		31.2883	6.13497		0	0	0	0		5	70	20	85
	26.4706	0		25.3521	4.92958		0	0	0	0		4.5	70	15	85
	25.7143	0		33.3333	7.01754		0	0	0	0		5	85	20	90
	25.8065	0		29.8913	5.43478
	28.3582	0		34.9112	6.50888
	27.4194	0		32.5843	6.17978
	25.4237	0		31.9149	6.91489
	25.4237	0		31.0127	6.96203
	16.25	0		26.8657	7.46269
	20	0		36	11.2
b	30.4348	0		36.7647	7.35294
	15.0685	0		29.697	9.09091
	18.6047	0		26.5734	9.79021
	21.25	0		38.1579	11.1842
	25.3521	0		33.7662	6.49351
	25.8621	0		32.5153	7.97546
	24	0		25.5435	8.15217
	25.3333	0		23.4973	7.10383
	21.4286	0		29.2683	7.31707
	16.6667	0		31.0345	8.27586
c	20.2899	0		30.8725	7.38255
	23.5294	0		27.5641	6.41026
	17.5676	0		30	8.82353
	26.0274	0		25.4438	5.91716
	17.5	0		27.2727	7.69231
	21.519	0		25.641	7.69231
	22.8916	0		32.4675	7.79221
	22.6667	0		27.9762	5.35714
	23.3766	0		28.3019	6.28931

## Sheet: Figure 3
	3						Figure 3B												Figure 3D																		Figure 3F
	CTR			CTR			,+BafA1-12h			,+BafA1-12h			,+CQ12h			,+CQ12h			CTR			CTR			,+BafA1-12h			,+BafA1-12h			,+CQ12h			,+CQ12h			CTR			CTR			shLAMP2			shLAMP2
	Normoxia			Hypoxia-12h			Normoxia			Hypoxia-12h			Normoxia			Hypoxia-12h			Normoxia			Hypoxia-12h			Normoxia			Hypoxia-12h			Normoxia			Hypoxia-12h			Normoxia			Hypoxia-24h			Normoxia			Hypoxia-24h
	contacts	Engulfment		contacts	Engulfment		contacts	Engulfment		contacts	Engulfment		contacts	Engulfment		contacts	Engulfment		contacts	Engulfment		contacts	Engulfment		contacts	Engulfment		contacts	Engulfment		contacts	Engulfment		contacts	Engulfment		contacts	Engulfment		contacts	Engulfment		contacts	Engulfment		contacts	Engulfment
a	14.7059	0		28.4553	4.06504		22.9885	0		34.6154	0		29.1139	0		45.7143	0	a	1	0		5	1		2	0		10	0		2	0		5	1	a	15	0		24.1667	4.16667		20.1149	0		21.3333	1.33333
	21.4286	0		29.0323	5.64516		22.2222	0		44.3038	1.26582		31.5217	0		44.9438	0		2	0		6	2		2	0		8	0		3	0		8	1		16.8675	0		30	5.45455		16.9312	0		17.8082	2.05479
	20.5128	0		29.7101	7.24638		16.9811	0		50	2		23.9583	0		51.2195	0		2	0		2	1		2	0		5	1		1	0		5	0		15.2941	0		22.7273	4.54545		16.3934	0		25	1.78571
	13.9535	0		30.2521	8.40336		20.8333	0		20	1.53846		19.3878	0		45.7831	0		0	0		3	3		1	0		8	1		1	0		13	0		16.2791	0		17.9104	5.22388		16.25	0		19.0751	1.7341
	13.5135	0		31.6667	6.66667		20.2128	0		33.3333	0		22.6415	0		46.8354	0		1	0		3	1		1	0		5	1		2	0		10	0		16.6667	0		22.7273	5.45455		17.5532	0		20.1117	1.11732
	10.9756	0		26.4286	3.57143		23.2558	0		33.7079	2.24719		23.1481	0		38.8889	0		1	0		4	1		1	0		6	1		1	0		6	0		16.4384	0		20	3.63636		13.4409	0		16.9014	0.704225
	12.2222	0		26	2.66667		18.75	0		68.8889	0		25.5814	0		50.7042	0		1	0		3	1		0	0		5	0		1	0		5	0		15.2778	0		24.0741	2.77778		14.9733	0		17.1429	0.714286
	15	0		23.741	4.31655		23.1481	0		44.9275	0		22.1154	0		43.4783	1.44928		1	0		6	1		2	0		6	0		2	0		7	0		20	0		21.3793	2.75862		16.4894	0		16.9811	1.25786
	15.4762	0		27.3438	3.90625		21.2121	0		39.7436	1.28205		23.1481	0		51.4706	1.47059		1	0		3	2		2	0		6	1		2	0		6	0		17.3333	0		25	2.67857		18.5393	0		16.129	1.29032
	21.7391	0		29.8387	2.41935		22.3301	0		26.6667	1.66667		32	0		47.3684	0		1	0		4	1		1	0		8	1		2	0		12	1		17.0455	0		24.7706	3.66972		17.0455	0		15.6863	0.653595
b	15.625	0		27.6923	3.84615		27.907	0		39.1304	0		24.3243	0		41.3793	0	b	2	0		4	1		2	0		7	0		1	0		6	0	b	15.7895	0		24.031	5.42636		17.7778	0		17.1053	1.31579
	10.5263	0		29.6875	7.03125		23.2323	0		50	1.42857		20.202	0		40	1.17647		1	0		6	2		1	0		7	0		1	0		8	0		20	0		25.4545	5.45455		16.3934	0		17.7515	1.77515
	18.75	0		25.3521	3.52113		25.9259	0		37.5	3.75		20.4545	0		46.0674	0		1	0		6	2		1	0		6	0		1	0		5	1		19.3182	0		25.7812	4.6875		15.7303	0		18.3432	1.18343
	15.7303	0		26.1438	3.92157		21.5909	0		34.1667	0.833333		19.5122	0		41.0256	0		1	0		4	1		2	0		10	0		2	0		8	0		18.0556	0		29.8387	5.64516		17.8947	0		18.4358	0.558659
	20	0		25	8.33333		24	0		35.9551	2.24719		26.3158	0		46.6667	1.11111		2	0		6	1		2	0		7	1		1	0		9	0		18.75	0		21.1382	3.25203		18.2353	0		20.5556	2.22222
	21.7391	0		24.359	5.76923		25.4545	0		34.1772	0		23.6559	0		44.7059	0		1	0		7	3		2	0		7	1		2	0		7	0		20.2247	0		21.875	3.90625		16.2921	0		22.3077	1.53846
	18.5714	0		30.0813	6.50407		23.5294	0		43.1034	0		19.7917	0		38.6364	1.13636		2	0		4	2		2	0		5	0		1	0		9	0		17.2043	0		23.8095	3.96825		16.6667	0		20.5479	2.05479
	15.8537	0		23.4848	3.0303		24.2424	0		30.6122	3.06122		22.2222	0		42.3913	0		1	0		3	1		1	0		12	0		2	0		10	0		17.7083	0		26.8908	3.36134		18.5792	0		15.6716	0.746269
	12.1951	0		26.9231	6.92308		26	0		31.4607	2.24719		22.093	0		41.8605	0		2	0		5	2		1	0		8	0		1	0		8	1		13.4146	0		23.913	5.07246		16.129	0		21.2121	0.757576
	20.6349	0		29.5455	2.27273		29.6703	0		29.3478	1.08696		23.0769	0		42.6966	0		1	0		5	2		3	0		10	0		1	0		7	1		18.9873	0		23.8532	2.75229		13.4021	0		22.2973	0.675676
C	22.5806	0		31.0606	6.81818		20	0		44.6429	1.78571		24.3902	0		43.0108	1.07527	c	2	0		6	1		3	0		6	1		1	0		9	0	c	15.2778	0		25.9259	3.7037		15.6425	0		14.6853	0.699301
	12.6582	0		25	2.5		24.0741	0		30.7692	2.5641		20.9302	0		37.2093	0		1	0		6	1		1	0		7	0		2	0		8	1		17.5	0		28.4404	4.58716		16.4021	0		20.3593	1.79641
	20	0		23.9726	8.21918		22.3301	0		39.2857	2.38095		25.2525	0		46.1538	1.28205		2	0		7	1		3	0		6	1		0	0		12	1		16.4557	0		24.3697	3.36134		17.5879	0		20.2532	1.26582
	11.4943	0		28.0303	7.57576		28	0		27.972	0		26.5823	0		39.5349	0		1	0		5	3		1	0		7	1		1	0		10	0		17.0213	0		22.5	2.5		16.1111	0		19.3103	1.37931
	17.2414	0		28.4483	5.17241		25.2747	0		32.5301	0		25.5556	0		47.2973	1.35135		1	0		4	3		1	0		7	0		1	0		9	1		14.9425	0		22.4138	2.58621		16.0622	0		19.8864	0.568182
	18.1818	0		29.661	5.9322		20.5607	0		43.0556	1.38889		19.1489	0		43.038	0		1	0		4	2		1	0		6	0		0	0		9	1		15.7303	0		22.5	3.33333		16.5803	0		18.6567	0.746269
	15	0		29.4574	6.20155		23.9583	0		27.2727	3.0303		23.9583	0		43.5294	0		2	0		3	1		0	0		7	0		1	0		8	0		16.8421	0		23.0769	3.84615		16.5	0		20.7792	1.2987
	17.6471	0		22.3776	3.4965		26.2626	0		42.4658	1.36986		18.1818	0		37.0787	0		1	0		4	1		1	0		8	0		1	0		9	1		17.1053	0		24.2424	3.78788		13.7566	0		20.6897	0.689655
	14.6067	0		28.0303	4.54545		21	0		40	2.5		22.449	0		43.1818	0		1	0		6	3		1	0		8	0		2	0		12	0		20.5128	0		24.4604	5.03597		18.5393	0		24.2424	2.27273
	26.087	0		32.5203	4.06504		25	0		34.1772	1.26582		22.1053	0		42.1687	0		1	0		5	2		1	0		7	0		1	0		10	1		17.4419	0		26.3158	4.51128		17.1569	0		17.3611	1.38889

## Sheet: Figure 4
	Figure 4C							Figure 4F
	CTR			shATG5				CTR			CTR			shSTX17			shSTX17
	Normoxia	Hypoxia-24h		Normoxia	Hypoxia-24h			Normoxia			Hypoxia-24h			Normoxia			Hypoxia-24h
a	0	4		4	6			contacts	Engulfment		contacts	Engulfment		contacts	Engulfment		contacts	Engulfment
	1	3		4	7		a	17.6471	0		22.2973	5.40541		6.17284	0		7.20721	1.35135
	0	3		3	6			17.7215	0		22.8346	5.51181		6.17978	0		5.41667	1.66667
	1	4		3	7			16.6667	0		20.1439	5.03597		6.35838	0		5.43933	0.83682
	1	4		2	6			20.2703	0		23.913	4.34783		4.8913	0		5.24194	0.403226
	2	5		3	6			12.3596	0		20.1342	3.3557		5.35714	0		6.39269	0.456621
	1	3		4	5			15.7143	0		30	9.16667		8	0		7.3913	2.17391
	1	2		3	6			17.4603	0		20.1493	2.98507		5.92593	0		6.50407	1.62602
	1	2		2	8			15.2941	0		18.6992	3.25203		6.2069	0		9	2
	1	3		2	6			22.0588	0		20.9677	3.22581		4.79042	0		9.61538	1.44231
b	0	3		4	5			13.4328	0		23.8806	2.98507		5.03597	0		10.4762	1.42857
	1	4		3	6		b	19.1176	0		20.8333	4.16667		5	0		7.72727	0.909091
	1	4		2	7			23.8095	0		16.0839	4.8951		5.14706	0		6.14035	1.31579
	1	3		3	7			17.2414	0		17.2414	3.44828		7.97101	0		8.41584	0.990099
	1	5		4	6			16.4179	0		20.2899	3.62319		6.99301	0		7.31707	0.487805
	1	3		4	8			9.30233	0		24.1611	4.69799		7.97101	0		7.33945	0.458716
	1	2		3	7			14.5833	0		26.2821	2.5641		4.32099	0		7.75862	2.15517
	1	2		2	7			11.828	0		17.1642	5.22388		7.5	0		8.1448	1.80995
	1	3		3	6			17.6471	0		21.9512	4.06504		7.58621	0		7.14286	1.78571
	0	4		4	6			12.6437	0		29.2308	4.61538		5.84416	0		7.24638	2.89855
c	1	3		3	5			14.4578	0		22.1477	4.02685		5.66038	0		7.47664	2.80374
	0	1		2	6		c	10	0		18.1818	5.59441		6.04027	0		4.4843	0.896861
	1	3		2	6			14.4578	0		23.3333	7.33333		6.21118	0		5.46218	1.68067
	1	4		3	7			19.2771	0		20.4082	6.80272		4.92958	0		6.84932	1.82648
	1	4		4	6			10.5882	0		20.765	4.91803		5.44218	0		6.77966	1.69492
	0	3		4	7			14.6341	0		23.0263	5.92105		7.23684	0		7.92952	0.881057
	1	4		2	6			17.6471	0		20	2.75862		7.78443	0		8.3004	0.790514
	1	3		2	6			16.4557	0		23.6364	3.63636		5.71429	0		7.19424	1.79856
	1	3		3	6			11.8421	0		18.7879	3.63636		8.44156	0		5.52764	1.50754
	1	4		4	5			18.8889	0		31.8182	5.45455		7.7381	0		8.82353	1.17647
								14.6341	0		26.0163	4.06504		5.37634	0		5.03597	0.359712

## Sheet: Figure 5
	Figure 5B				Figure 5I													Figure 5G
	Normoxia		Hypoxia-24h		CTR-Magic Red%			shMFN1/2-Magic Red%			shATG5-Magic Red%			shSTX17-Magic Red%				Time	intensity	Relative
a	0		21.6216		Normoxia	Hypoxia-24h		Normoxia	Hypoxia-24h		Normoxia	Hypoxia-24h		Normoxia	Hypoxia-24h			0	0.277	1
	0		16.6667	a	0	11.4286		0	1.06383		0	11.1111		0	1.16279			6	0.187	0.67509
	0		13.7255		0	11.5385		0	1.73913		0	11.5385		0	0			36	0.144	0.519856
	0		22		0	17.6471		0	0.943396		0	11.9048		0	1.28205			90	0.138	0.498195
	0		8.92857		0	11.1111		0	0.961538		0	11.8421		0	2.1978			168	0.134	0.483755
	0		14.0625		0	14.2857		0	0.970874		0	8.98876		0	1.26582			186	0.081	0.292419
	0		13.2075		0	13.9535		0	0		0	10.989		0	1.16279			204	0.034	0.122744
	0		16.3265		0	11.8644		0	0.980392		0	9.30233		0	0			216	0.003	0.0108303
	0		9.67742		0	9.30233		0	0		0	10.2041		0	2.04082
	0		16.0714		0	14.7059		0	0.934579		0	9.1954		0	1.11111
b	0		17.0213		0	7.14286		0	0.909091		0	11.1111		0	1.07527
	0		16.6667	b	0	7.69231		0	0.961538		0	11.9048		0	1.14943
	0		26		0	6.06061		0	0.909091		0	11.7647		0	1.07527
	0		17.3077		0	15		0	0		0	11.2676		0	0
	0		13.2075		0	9.52381		0	0.961538		0	7.24638		0	1.14943
	0		15.0943		0	14.2857		0	0		0	6.84932		0	0
	0		16.3636		0	13.7255		0	0.917431		0	10.9756		0	1.08696
	0		18.6047		0	9.09091		0	0.900901		0	10.6667		0	3.19149
	0		13.1148		0	9.375		0	0.943396		0	11.3636		0	0
	0		19.0476		0	15.0943		0	1.69492		0	10.5263		0	2.0202
c	0		16.3265		0	12.5		0	1.13636		0	10.8434		0	1.04167
	0		9.80392	c	0	13.8889		0	1.0989		0	12.1212		0	1.1236
	0		15.2174		0	11.9048		0	1.1236		0	11.9048		0	1.14943
	0		14.6341		0	8.88889		0	1.07527		0	12.9032		0	0
	0		13.6364		0	7.89474		0	0.925926		0	9.30233		0	2.46914
	0		9.52381		0	13.9535		0	1.04167		0	9.52381		0	0
	0		22.7273		0	11.9048		0	0.961538		0	10.6667		0	0
	0		20		0	10.2564		0	0.884956		0	12.8205		0	1.31579
	0		12.069		0	9.67742		0	1.05263		0	10.8434		0	1.17647
	0		18.1818		0	11.1111		0	0		0	9.45946		0	1.14943
					0	12.766		0	0.970874		0	11.5789		0	0

## Sheet: Figure 6
Figure 6C					Figure 6E								Figure 6G							Figure 6I								Figure 6K								Figure 6L				Figure 6N
HeLa WT	0h	24h	48h		MEFs	WT-0	WT-24h	WT-48h	ATG5 KO-0	ATG5 KO-24h	ATG5 KO-48h		Tubulin	CTR	Normoxia	27222.6	26757.6	22520.3		HeLa	ctr-0	ctr-12h	ctr-24h	shSTX17-0	shSTX17-12h	shSTX17-24h			CTR			shCTSB,D					CTR	shCTSB		HCT116 OMA1-Yme1L DKO	ctr-0	ctr-12h	ctr-24h	OMA1_Yme1L DKO+shLONP1-0	OMA1_Yme1L DKO+shLONP1-12h	OMA1_Yme1L DKO+shLONP1-24h
Tom20	56031.2	43382.9	11717.6		Tom20	26988.2	21413.5	11077.6	25782.3	15444	4663.72				Hypoxia-12h	28310.9	28147.5	26185.8		Tom20	25334.1	11118.7	4372.63	25653	22044.9	10622.9			0h	12h	24h	0h	12h	24h			1	0.395613		TOM20	24440.2	19042.3	7026.79	26439.2	22365	13745.6
	42544	32567.4	4074.18			22651.1	16703.8	7326.79	20403	11286	2373.97				Hypoxia-24h	29635.5	29734.8	22064.4			26231.7	11873.5	5078.42	28267	20879.8	10888		Tubulin	23791.6	22300.7	22639.6	26201.1	28203.8	29997.9			1	0.3872			23448	17260.9	5873.94	23255.5	18295.5	12062.1
	43327.8	33895.3	8355.19			27885.8	23687.3	13872.2	24886.3	18021.3	6715.07			shRab9	Normoxia	27754.9	24571.4	29652.4			12356.3	5310.91	1873.21	11708.7	8775.73	4791.53			28880.3	26550.5	24579	28881.9	27520.6	25715			1	0.3813			26514.7	20316.7	8204.24	28069.6	21498.8	16185
															Hypoxia-12h	23693.1	22270.9	26138											25931.1	29484.7	26450.9	24582.4	24555.5	21503.7
															Hypoxia-24h	23798.3	24227	25273.7
TIM23	57776.9	28373.7	2475.51		TIM23	44017.7	36613.2	20546.2	42295.1	27291.2	6296.15									TIM23	13665.9	6676.11	824.88	12994.1	12149.5	4778.32														TIM23	22430.2	17874.1	3399.65	23619.2	21779.6	11267.5
	43112.7	19888.1	971.28			37402.7	27969.1	16897.5	34080.4	20523.1	2282.95										26530.3	12876.5	1893.22	27348.6	21614	11027.4		Tom20	28348.4	17426.8	2955.73	27942	23871	19186.9							24562.4	18541.5	3108.76	23359.1	22344.3	10808.6
	39745.5	20152.5	1185.23			44581.3	40826.9	21478	41768.5	30819.4	10032.4										27093.9	14046.6	2231.48	29097.2	23024	13049.9			31303	15423.4	2328.97	30156.9	24189.5	14439.7							22993.8	18089	4059.93	23958.1	22636.4	11919
													COX2	CTR	Normoxia	42772.2	40385.5	39704.8											29401.1	10514.7	2390.61	28921.4	21902.2	16571.2
															Hypoxia-12h	12017.1	13970.3	15443.9
COX2	51534.2	35817	4173.75		COX2	25071.1	21553.2	7735.49	23536.1	13072.9	3519.88				Hypoxia-24h	10219	8165.17	12008.4		COX2	27873.8	15421.4	2076.07	30030.8	24881	8962.41		TIM23	32916.7	14057.5	8549.56	31262.6	25600.9	14603.8						COX2	21192	13124.2	3121.88	21206.1	16428.1	10612.2
	45787.4	30572.3	1658.72			25968.8	23703.7	9077.17	26017.4	15410.7	4359.85			shRab9	Normoxia	40741.3	39644.2	37674.3			16478.1	7898.38	1029.57	16929.4	13538.9	3980.05			31283.2	16576.7	4668.66	30828.9	24319.9	13846.7							25669.2	18048.4	5347.26	24300.7	18111.1	13850.5
	41897	28229.7	3011.41			21609.9	19042	6781.56	18535.1	9712.19	1607.69				Hypoxia-12h	11458.8	14430.9	13727.9			28771.5	16819.7	2488.18	32436.4	25725.1	11552.8			32012.1	11948	6866.37	30002.6	23281.9	10825.8							29043.4	21225.5	7821.79	28016.7	21594	17568.9
															Hypoxia-24h	5882.07	4126	7641.45
																												COX2	26208.1	5841.22	3441.25	25114.8	15718.9	11020.5
COX4	56179.4	37840.6	12363		COX4	30897.6	25237.6	15054.1	29481	20647.6	6965.55		COX4	CTR	Normoxia	68513.5	67816	71580.3		COX4	29296.4	14557.7	5020.12	28428	26249.8	13554.5			28343.6	5447.1	2983.2	25868.6	17333.9	9211.75						COX4	21767.4	17481.4	6856.2	24616.5	21656.4	16749.5
	41564.8	25913.5	7622.65			30354.4	29561.2	15426.9	29988.7	22743.3	9028.6				Hypoxia-12h	47209.6	50214.8	45297.8			28753.2	14725.4	7227.29	30776.2	25894.3	15028.4			27825	6680.75	4529.49	24613.5	15511.8	5235.49							26573.9	18768.1	6483.39	26571	24083.2	18003.3
	43521.6	31580.2	10690.3			24813.9	20553.7	11568.9	21778.9	14572.2	3807.44				Hypoxia-24h	27151.7	24481.8	21717			14134	6316.66	1291.23	12901.6	12192.4	5691.34															22117.7	18903.5	8536.9	23110.2	20133	16353.9
														shRab9	Normoxia	68078.3	70513.7	70023.2										COX4	27974.2	11737.4	4414.44	23685.8	19640.9	10818.1
															Hypoxia-12h	27060.5	23599.5	22554.7											26405.6	13081.8	4195.83	24411.9	16938.4	13216.3
TUBULIN	29731.9	29514.5	28800		TUBULIN	19918.6	19129.5	21578.7	20334.5	21143.5	19840.4				Hypoxia-24h	11658.1	8227.24	14042.5		TUBULIN	25017.2	25361.7	26326.1	25041.8	25631	24968.2			26768.3	6881.75	2822.8	27008.9	19912.9	14962.6						TUBULIN	19553.2	19921.8	19595.1	21304.4	20832.6	20894.6
	43219	43251.7	44074.4			43434.5	42673.3	43669.1	43871.3	42110.1	43105.9										27336.1	26574.8	27570.6	26772.9	26011.6	27007.4															21813.5	21052.3	22048.1	21250.3	20489	21484.8
	43860.6	43119.9	42703.4			38365.7	36604.5	38600.2	36802.5	37041.2	38037		TIM23	CTR	Normoxia	66706	60912.4	75542.5			24938.2	24177	25172.8	24375	23613.8	24609.6															26138.2	26377	26372.8	25575	24813.8	25809.6
															Hypoxia-12h	30176.1	37998.7	40917.9
															Hypoxia-24h	24638.4	28932.9	32383.5
Figure 6A														shRab9	Normoxia	62227.7	69133.6	65194.1
HeLa WT	0h	24h	48h												Hypoxia-12h	24260.1	34115.6	30490.2
	0.5232	0.4246	0.2275												Hypoxia-24h	17655.8	19785.7	10508
	0.5355	0.3917	0.248
	0.556	0.3917	0.2234										Tom20	CTR	Normoxia	69640.2	62847.7	66346.7
															Hypoxia-12h	30437.6	34679.4	33580.3
															Hypoxia-24h	17917	5467.21	21796.7
														shRab9	Normoxia	63494.8	64435.8	59440.1
															Hypoxia-12h	27162.3	25773.8	23135.4
															Hypoxia-24h	9295.53	7219.84	10611.1

## Sheet: Figure 7
Figure 7B								Figure 7C						Figure 7E										Figure 7G
Normoxia				Hypoxia-24h				WT			shSTX17			Contorl					NAC					CTR			CTR			NAC			NAC			shSTX17			shSTX17			shSTX17+NAC			shSTX17+NAC
Tubular	Fragmented	Large spherical		Tubular	Fragmented	Large spherical		Normoxia	Hypoxia-24h		Normoxia	Hypoxia-24h		TOM20	0h	24h	48h		0h	24h	48h			Normoxia			Hypoxia-24h			Normoxia			Hypoxia-24h			Normoxia			Hypoxia-24h			Normoxia			Hypoxia-24h
2.01283	1.97204			3.91444	3.48112	6.1437	a	11.614	15.875		10.627	13.281		1	143960	42316.8	28756.4		125746	72888.2	41594.9			contacts	Engulfment		contacts	Engulfment		contacts	Engulfment		contacts	Engulfment		contacts	Engulfment		contacts	Engulfment		contacts	Engulfment		contacts	Engulfment
0.575094	1.34929			2.24188	4.85524	8.99923		11.001	15.975		11.916	12.786			133960	45594.9	24351.9		115746	71006.7	43752.9		a	17.2414	0		25	7.43243		22.0779	0		27.2727	3.8961		7.89474	0		9.56938	1.91388		7.04225	0		13.0268	2.29885
1.76952	2.69858			2.40201	2.41235	8.22045		7.364	16.735		9.579	14.943			143960	40129.5	29612.5		105746	73506.2	42204.1			16.0494	0		19.2308	6.41026		26.0274	0		30.6667	4		9.58904	0		9.90566	2.83019		6.08108	0		9.56522	0.434783
1.23866	2.69858			2.94647	2.50396	8.30698		6.65	17.059		10.321	13.002												14.2857	0		20.122	7.31707		25	0		32.0513	2.5641		7.09677	0		6.39269	3.65297		5.18519	0		9.96016	0.796813
0.575094	2.15886			2.69025	3.32844	7.64358		7.159	14.833		10.331	13.181		TIM23	0h	24h	48h		0h	24h	48h			15.8537	0		27.8195	6.76692		24.0506	0		31.5068	2.73973		5.33333	0		9.83607	2.86885		8.0292	0		8.33333	1.25
1.49016	1.79877			1.65688	3.57273	4.32578		10.327	14.55		12.024	13.91		1	84337.7	23549.7	11092.6		81394.4	70536.4	44554.1			22.3684	0		27.0833	9.02778		18.3908	0		30.3797	3.79747		6.09756	0		7.72727	2.27273		6.21118	0		9.83607	1.63934
1.79164	2.17962			1.66539	3.17576	8.50888		10.845	16.042		11.975	15.005		2	83337.7	21092.6	12002.1		82596.4	71536.4	41981.2			16.4706	0		24.0964	7.22892		25.974	0		38.2353	7.35294		6.0241	0		7.87037	2.77778		5.59006	0		9.7561	0.97561
1.37138	1.45308			2.08174	4.61095	7.78779		10.424	16.443		11.109	13.649			87337.7	22089.1	10092.5		74386.3	73536.4	42239.4			20.2703	0		24.3421	7.23684		22.3529	0		38.0282	5.6338		6.48649	0		7.48899	1.76211		5.55556	0		12.1076	2.24215
0.729928	2.55327			2.53012	4.21398	6.1437		5.619	13.697		9.081	13.815												16	0		37.0079	8.66142		24.6914	0		28.3784	4.05405		7.91367	0		10	3.15789		4.10959	0		12.8571	1.90476
1.21655	4.04786			1.56931	2.11491	8.36467		11.988	16.926		7.954	12.432		COX2	0h	24h	48h		0h	24h	48h			14.6667	0		29.3333	6.66667		26.9231	0		34.3284	4.47761		6.77966	0		10.6796	1.94175		4.21687	0		11.0048	1.43541
0.265428	3.73649			2.24188	2.29021	9.31651	b	9.515	17.626		10.797	13.618		1	108000	27248.6	19593.6		114718	100524	49255.7			16.8831	0		25.1852	8.88889		21.519	0		32.5581	3.48837		5.67376	0		16.9697	3.63636		3.20513	0		14.2857	1.64835
1.09666	3.50815			2.85039	2.77879	9.44631		10.918	16.772		8.36	13.78		2	104131	31248.5	15593.1		109750	106157	48233.6		b	16.4557	0		23.4973	7.10383		21.6867	0		32	2.66667		7.47126	0		8.89831	2.11864		9.92366	0		8.96552	1.37931
0.818404	2.15886			1.85756	2.65664	5.79758		5.955	13.668		7.625	12.43			114135	29248.9	16793.4		91427.7	80215.1	52247.7			26.0274	0		29.7297	11.4865		25.8427	0		27.8481	3.79747		5.02793	0		7.32601	2.1978		6.21118	0		9.74576	1.69492
1.31785	2.44948			2.2739	2.77879	4.05666		5.334	14.217		10.881	13.32												16.4557	0		25.6983	5.58659		20.2532	0		25	3.75		5.91716	0		7.33945	2.29358		9.42029	0		9.09091	1.18577
0.287547	3.11374			1.56931	3.54219	9.69148		9.728	13.374		11.02	12.87		COX4	0h	24h	48h		0h	24h	48h			14.4737	0		20.6452	6.45161		20.7792	0		31.5789	2.63158		9.93789	0		7.62332	2.69058		6.66667	0		12.5	0.925926
1.37138	2.15166			2.46606	3.35897	9.89338		10.152	17.37		9.031	11.31		1	127065	21075.8	4572.78		114933	44163.1	31796.2			14.7059	0		21.8391	8.04598		23.4568	0		29.4118	3.52941		8.60927	0		9.09091	1.2987		4.51128	0		11.4286	0.816327
1.01283	2.57403			1.12878	4.03077	9.20989		11.757	16.642		8.931	14.31		2	117884	22075.8	4232.78		100081	51176.8	47774.7			19.4805	0		38.6861	8.75912		18.2796	0		32.0513	2.5641		6.89655	0		10.9005	2.8436		6.15385	0		10.2222	0.444444
1.88012	2.1381			2.81836	3.45058	4.9266		11.018	14.206		8.32	13.21			110884	24075.8	4782.78		119081	53081.2	28094.9			21.9512	0		25.4658	9.31677		29.3333	0		30.6667	4		8.33333	0		9.89583	1.5625		7.69231	0		10.5769	0.480769
1.07454	3.32132			2.49809	5.13776	8.27814		9.67	14.369		10.54	13.64												15.9091	0		26.7974	7.18954		23.2877	0		38.7097	4.83871		9.09091	0		9.04762	1.90476		10.1449	0		10.0437	1.74672
0.575094	3.73649			2.08174	3.32844	6.25908		11.089	13.787		11.432	12				Tubulin								15.4762	0		31.4685	10.4895		17.5	0		29.5775	4.22535		6.29371	0		8.40708	1.76991		8.46154	0		10.2222	0.888889
1.08383	2.15886			2.46606	2.99254	9.08576	c	11.975	16.704		10.64	14.21		contorl	0h	172270	170374	175052					c	18.1818	0		33.3333	12.8205		28.7671	0		33.3333	2.46914		7.14286	0		12.6168	2.33645		7.00637	0		11.1111	1.93237
0.663571	2.22114			2.53012	4.33613	8.71079		13.554	18.417		9.832	12.54			24h	172035	169240	170132						19.0476	0		25	4.26829		28.9855	0		38.4615	3.07692		5.67376	0		10.9453	1.99005		5.58659	0		11.9149	0.851064
0.243309	2.17962			1.44121	4.61095	3.94128		7.646	21.533		8.56	12.64			48h	170135	170239	170420						18.5185	0		32.3353	5.38922		26.0274	0		39.7059	1.47059		7.94702	0		12	3.5		7.92683	0		10.3604	2.25225
1.34926	3.90616			1.66539	3.75594	6.31677		9.186	19.28		7.89	11.67		NAC	0h	171271	172140	169981						20.2381	0		18.0723	6.0241		26.3736	0		33.3333	5.33333		6.91824	0		8.7156	1.37615		7.28477	0		12.8319	0.442478
1.23866	2.55327			2.36998	3.02307	7.46588		12.492	15.076		10.34	10.29			24h	169135	171375	170219						17.3333	0		32.5758	7.57576		22.2222	0		33.75	2.5		8.04598	0		6.55738	1.22951		5.88235	0		10.9705	1.68776
1.23866	2.24189			2.94647	3.7254	6.15813		12.067	17.838		10.53	12.42			48h	170270	172375	169564						20.5128	0		31.746	7.93651		27.3973	0		29.5775	2.8169		4.70588	0		8.15451	1.71674		2.90698	0		13.3971	2.87081
1.2829	2.53251			1.42486	3.45058	9.77801		6.231	17.734		11.53	12.12												17.6471	0		33.9869	9.15033		26.3158	0		30.9859	2.8169		7.97546	0		8.91089	1.48515		7.93651	0		11.0714	0.714286
1.65893	2.74009			1.44121	4.04615	10.4991		7.678	16.558		9.21	13.21												21.6216	0		38.5185	9.62963		35.2113	0		31.746	4.7619		10.2564	0		9.56938	3.34928		7.03125	0		10.7981	0.469484
0.818404	2.96843			1.88958	3.6338	7.44167		8.498	16.602		10.234	11.43												19.2771	0		25	7.05128		19.0476	0		33.7838	2.7027		9.14286	0		8.05861	2.1978		5.7554	0		12.5604	1.44928
1.41562	2.71934			1.53729	4.54988	7.96085																		18.6667	0		17.341	7.51445		18.9873	0		29.4118	2.35294		6.75676	0		10.084	3.36134		6.45161	0		9.87124	2.14592
0.90688	2.51175			2.30593	3.90862	5.96085		Figure 7H
1.88012	2.53251			1.9608	4.03077	7.38398			Large spherical
0.862642	2.78161			2.88241	4.0613	7.31187		0h-CTR	0	0	0
0.641452	2.96843			2.43404	4.03077	4.86016		24h-CTR	622	627	631
0.707809	3.15526			1.99283	6.10722	4.80247		0h-NAC	0	0	0
0.862642	2.11734			1.69742	5.71025	3.33144		24h-NAC	583	645	612
1.41562	2.22114			2.08174	4.07669	7.03786
1.08383	2.32493			2.46606	2.65664	5.00438
0.707809	2.74009			2.53012	4.36666	8.17718
1.68104	2.34569				4.70256	5.23513
1.10595	2.47024				3.69487	4.13907
1.19443	2.49099				3.48112	5.29282
1.15019	2.90616				3.60326	4.77363
0.951118	2.69858				3.57273	5.73989
0.973237	2.26265				3.45058	4.75921
0.951118	2.5507				4.36666	7.658
0.951118	2.11734				4.64149	5.97064
1.03959	2.15886				3.45058	5.13417
0.752047	2.36644				3.26736	6.24466
0.729928	2.90616				3.6338	4.46613
0.597213	3.73649				3.08415	4.78805
1.48197	2.51175				3.05361	6.11486
0.752047	2.01355				4.0613	6.11486
0.663571	2.03431				3.81701	7.96085
0.331785	2.11734				2.99254	8.03296
0.530856	4.35924				3.42004	8.00412
0.884761	4.18957				4.3972	7.96085
0.862642	3.71848				4.94685	6.24466
1.12807	2.90616				5.86293	6.33119
1.08383	3.73649				3.45058	6.30234
0.663571	2.1381				3.42004	7.10997
0.729928	3.79877				3.32844	8.09065
3.10131	4.35924				3.54219	8.33582
0.752047	1.95128				3.45058	11.8403
0.331785	1.61915				4.03077	14.3837
0.464499	0.934123				3.93916	6.20139
0.486618	1.80597				5.37436	4.1334
0.796285	2.32493				5.28275	6.23023
0.840523	2.42872				5.03846	9.77801
1.30502	3.52891				4.64149	4.90343
0.729928	2.49099				4.24452	10.2683
1.68104	2.55327				4.27506	4.33145
1.43774	2.32493				3.75594	6.51867
0.796285	2.22114				5.41258	4.67268
0.973237	2.11734				2.74825	7.71568
0.508737	1.93052				3.75594	9.21556
0.951118	1.32853				4.67202	11.2779
0.575094	1.57763				4.64149	8.94154
1.63681	1.12095				5.4965	13.7247
0.663571					8.09953	8.89261
0.752047					5.52026	5.7198
0.530856					4.33613	10.9323
0.884761					4.0233	4.75921
0.90688					3.48112	6.07159
0.707809					4.03077	6.51867
0.752047					3.42004	3.31702
0.973237					4.00023	6.51867
0.530856					5.37436	4.36029
1.7474					4.36666	6.51867
1.858						7.64358
0.575094						3.46124
0.884761						6.05717
1.08383						6.08602
1.59257						7.55704
1.19443						3.49009
1.63681						6.69173
1.50409						9.30209
1.83588						7.49936
1.52621						8.28246
1.72528						4.97553
0.973237						9.43188
1.01747						11.8164
0.552975						3.34587
0.663571						7.64358
0.22119						7.83106
0.641452						6.48983
0.752047						6.20139
0.597213						3.02859
0.486618						9.22998
0.265428						7.64358
0.464499						11.8164
0.862642						9.22998
0.884761						6.34561
0.995356						4.64383
0.398142						11.8741
0.884761						4.48519
1.41562						12.6722
0.353904						9.22998
0.597213						3.46124
0.995356						9.73474
1.10595						8.27814
1.19443						9.22998
0.420261						6.37445
0.641452						6.70615
0.420261						9.89338
0.530856						13.4893
0.951118						12.4028
0.464499						12.4028
1.23866						14.845
1.54833						12.1143
0.707809						9.08576
1.10595						8.94154
1.34926						11.999
0.68569						7.78779
0.641452						7.49936
1.17231						12.615
1.43774						6.05717
1.17231						9.08576
0.597213						6.05717
0.641452						4.90343
0.265428						6.20139
0.641452						7.64358
0.663571						9.66263
0.287547						10.1906
0.752047						10.9029
0.464499						11.249
0.90688						4.36518
0.552975						3.02859
0.508737						4.43265
0.90688						4.72109
0.707809						4.73062
0.796285						3.1728
0.619332						4.61499
0.309666						7.70126
0.575094						7.49163
0.641452						4.1334
0.707809						13.4123
0.818404						3.31702
1.79164						14.8354
1.15019						6.20139
0.641452						5.91785
0.707809						4.90343
0.752047						4.48519
1.19443						5.41334
1.15019						5.35565
0.707809						7.54262
1.19443						11.249
1.54833						7.49936
0.752047						10.8164
0.287547
0.951118
0.552975
0.508737
0.995356
0.707809
0.928999
1.17231
0.530856
0.928999
0.752047
0.995356
1.3935
0.508737
0.951118
0.641452
0.951118
1.17231
0.752047
1.10595
0.995356
1.41562
0.951118
0.641452
0.995356
0.508737
1.19443
0.663571
1.19443
0.663571
1.61469
1.48197
1.19443
0.951118
0.884761
1.17231
0.641452
0.951118
1.15019
1.3935
1.3935
1.30502
1.17231
1.41562
0.641452
1.17231
1.23866
1.3935
1.61469
1.48197

## Sheet: Figure S1
Figure S1C					Figure S1E
HeLa	0	6h	12h			CTR		MFN1/2 DKD		OPA1 KD
p-Drp1	51386.5	43641.5	21857.9			Normoxia	Hypoxia-12h	Normoxia	Hypoxia-12h	Normoxia	Hypoxia-12h
	45224.8	35981.5	14850.1			0	651	0	38	0	30
	52284.1	45677.9	23311.2			0	620	0	42	0	31
						0	633	0	50	0	52
Drp1	23013.8	9494.03	5556.97
	33814.8	13259.1	6459.83		Figure S1I
	23577.4	10905.4	6579.27			Large spherical
					CTR-Hypoxia-0h	0	0	0
					CTR-Hypoxia-24h	610	656	674
MFN2	46881.1	45316.9	44617		CsA-Hypoxia0h	0	0	0
	45043.5	40897.9	38613.4		CsA-Hypoxia-24h	623	590	627
	39150.5	38711.3	37566.3
MID49	20803.9	20271.7	19757.2
	21751.2	19767.1	19377.2
	20260.6	21376.2	19551
Fis1	43419.1	40387	16369.4
	45324.6	38492.3	14648.8
	50931.4	45316.7	20025.8
OPA1	42886.1	31270.4	11320.2
	31854.8	23085.8	9833.76
	43449.7	33329.8	15072.6
TUBULIN	40599.1	39955.7	41932.1
	37009.1	36247.9	37243.7
	36138.2	35377	36372.8

## Sheet: Figure S2
	Figure S2B						Figure S2D						Figure S2I
	Normoxia	Normoxia		Hypoxia	Hypoxia		CTR			CTR			CTR			CTR			shBNIP3L			shBNIP3L
	contacts	L within M		contacts	L within M		Normoxia			Hypoxia-24h			Normoxia			Hypoxia-24h			Normoxia			Hypoxia-24h
a	20.5882	0		23.6364	6.36364		contacts	Engulfment		contacts	Engulfment		contacts	Engulfment		contacts	Engulfment		contacts	Engulfment		contacts	Engulfment
	17.1429	0		18.1818	4.13223	a	24	0		31.3953	20.9302	a	16.1765	0		27.1429	7.85714		15	0		35.1724	6.2069
	14.1026	0		26.5487	4.42478		22.2222	0		22.8261	18.4783		20	0		25	5.64516		13.5484	0		29.2135	6.74157
	22.3881	0		27.8689	3.27869		17.5	0		27.7778	15.5556		16.6667	0		22.4	6.4		14.4737	0		24.5614	7.60234
	16.25	0		34.8624	2.75229		13.3333	0		39.5349	11.6279		14.2857	0		31.8584	8.84956		15.3333	0		24.2236	7.45342
	15.7895	0		33.3333	4.87805		13.5135	0		40	5		14.9425	0		26.9565	6.95652		10.9677	0		31.3433	6.71642
	17.8571	0		25	5.30303		14.2857	0		36.5854	9.7561		14.6667	0		20.7407	10.3704		11.7241	0		32.8947	7.23684
	15.8537	0		21.7742	3.22581		13.1579	0		36	16		17.5824	0		29.5652	7.82609		17.2131	0		29.1925	7.45342
	17.2414	0		21.0084	4.20168		14.5833	0		31.4815	18.5185		21.25	0		24.8062	7.75194		13.7931	0		30.137	6.84932
	18.4211	0		29.8387	5.64516		11.6279	0		38.4615	11.5385		18.75	0		29.2035	8.84956		13.1034	0		30.6667	8
b	18.75	0		25	5.30303		11.9048	0		28.7671	13.6986		12.2222	0		20.8	7.2		13.9073	0		45.4545	7.57576
	23.3333	0		24.6479	4.92958	b	13.1579	0		35.5556	13.3333	b	20.6522	0		25.5474	6.56934		14.6667	0		23.0769	6.59341
	27.027	0		27.2727	4.95868		12.5	0		31.3433	14.9254		13.9241	0		28.2258	7.25806		17.2185	0		28.1046	7.18954
	17.1053	0		33.0709	3.93701		16.2791	0		35.4839	24.1935		17.7215	0		25.8741	6.99301		17.6471	0		29.375	7.5
	18.75	0		28.7879	3.0303		16.6667	0		37.2093	11.6279		17.1429	0		31.3043	7.82609		13.9073	0		25.4438	6.50888
	16.25	0		25.3968	3.1746		17.9487	0		33.3333	23.0769		20.4819	0		27.6119	8.20896		15.1515	0		21.547	6.62983
	16.4179	0		27.1523	4.63576		11.6279	0		35.7143	16.6667		16.2791	0		22.9008	6.10687		16.2162	0		33.8028	7.04225
	15.2778	0		24.0602	3.00752		15.5556	0		31.5068	13.6986		15.2941	0		23.1884	7.24638		14.2857	0		28.3871	6.45161
	19.1176	0		26.1261	2.7027		13.1579	0		29.2308	10.7692		16.6667	0		23.3577	10.219		13.4228	0		35.8108	8.10811
	17.5676	0		27.972	2.7972		14.2857	0		30.5556	6.94444		17.6471	0		25.7812	8.59375		15.3846	0		37.415	6.12245
c	20.2703	0		27.9412	3.67647		13.0435	0		34.0909	9.09091		18.0851	0		28.5714	8.27068		14.2857	0		30.8571	6.85714
	13.4146	0		28.5714	3.57143	c	17.9487	0		28.2051	10.2564	c	14.8148	0		29.8246	7.89474		15.493	0		25.1462	6.43275
	20.2381	0		29.5455	3.78788		16.6667	0		27.6923	7.69231		15.9091	0		23.741	7.19424		13.5802	0		31.2925	8.16327
	15	0		22.6562	3.90625		16.6667	0		25	7.5		16.8831	0		22.314	8.26446		15.493	0		32.6923	6.41026
	12.5	0		24.4444	3.7037		20.5128	0		33.9286	10.7143		11.6279	0		23.6111	4.86111		16.6667	0		33.3333	8.33333
	17.1429	0		29.1045	3.73134		10.8696	0		34.3284	14.9254		13.3333	0		26.087	8.69565		20.7143	0		34.2466	6.84932
	14.8148	0		25.2101	3.36134		14.2857	0		31.25	10.4167		13.9535	0		20.3008	7.5188		14.375	0		38.0597	8.20896
	15.8537	0		30.0699	4.8951		13.5135	0		36.7647	17.6471		17.8082	0		27.193	6.14035		15	0		38.9706	7.35294
	20.5479	0		26.3636	2.72727		15.2174	0		29.7297	16.2162		15.6627	0		27.2	8		15.5405	0		28.8235	7.05882
	14.2857	0		26.3566	3.87597		16.6667	0		28.9157	15.6627		18.9873	0		24.7863	10.2564		19.8582	0		28.6624	6.36943
							17.1429	0		25	13.8889		16.5316	0		25.7205	7.71808		15.1025	0		30.9623	7.10408

## Sheet: Figure S3
	Figure S3F																								Figure S3G
	CTR			CTR			Mfn1/2DKO			Mfn1/2DKO			shOPA1			shOPA1			shDrp1			shDrp1			CTR			Mfn1/2DKO			shOPA1			shDrp1
	Normoxia			Hypoxia			Normoxia			Hypoxia			Normoxia			Hypoxia			Normoxia			Hypoxia			Normoxia	Hypoxia		Normoxia	Hypoxia		Normoxia	Hypoxia		Normoxia	Hypoxia
	contacts	Engulfment		contacts	Engulfment		contacts	Engulfment		contacts	Engulfment		contacts	Engulfment		contacts	Engulfment		contacts	Engulfment		contacts	Engulfment	a	68	148		162	240		102	250		180	145
a	13.2353	0		23.6486	3.37838		19.7531	0		26.25	0		23.5294	0		24.4	0		16.6667	0.555556		26.8966	8.96552		79	157		178	256		112	239		145	180
	12.6582	0		22.9299	4.4586		16.8539	0		28.9062	0		24.1071	0		24.2678	0		20	1.37931		19.4444	6.66667		72	139		173	239		134	278		169	176
	16.6667	0		29.4964	4.31655		18.4971	0		22.1757	0		20.8955	0		22.6619	0		15.3846	1.18343		27.8409	6.81818		74	198		184	248		145	239		167	159
	18.9189	0		21.2121	2.52525		16.8478	0		24.1935	0		16.5517	0		21.7573	0.41841		20.3593	1.1976		27.673	8.1761		89	179		168	239		130	260		179	143
	16.8539	0		22.3464	2.23464		20.2381	0		23.431	0		19.2308	0		25.3846	0.384615		15.6425	0		30.7692	7.69231		95	200		157	200		100	244		184	203
	10.5263	0		18.5	2.5		21.0191	0		29.5	0		26	0		24.5902	0.819672		16.3043	0.543478		22.6601	5.41872		63	234		179	234		103	254		172	199
	17.4603	0		19.6581	2.13675		13.9665	0		26.9231	0		21.3592	0		24.0157	0.393701		13.9535	1.16279		22.1106	6.53266		85	223		163	223		108	231		159	142
	14.1176	0		17.0404	1.79372		18.4049	0		30.4933	0		23.1481	0		26.8398	0.865801		18.8679	0.628931		30.9859	9.85915		68	230		178	254		98	246		172	105
	14.7059	0		20	2.17391		15.7303	0		24.0157	0		28.5714	0		25.2033	0.813008		16.2791	1.16279		39.0476	11.4286		67	231		176	231		136	262		137	164
	17.9104	0		19.9134	2.5974		18.1818	0		28.5714	0		16.1765	0		22.9008	0.381679		21.1679	0.729927		26.8293	7.92683	b	68	168		180	268		143	293		159	189
b	14.7059	0		19.6429	2.97619		18.3333	0		22.7612	0		17.4825	0		21.1604	0		20.7547	0.628931		25.9259	6.87831		63	143		153	243		123	201		193	164
	14.2857	0		23.0769	4.8951		18.9542	0		26.749	0		15.4472	0		30.3483	0		13.9896	1.03627		24.3902	7.92683		58	145		179	249		126	207		186	162
	18.9655	0		24.1379	2.75862		16.7598	0		24.8996	0		18.254	0		31.401	0.483092		12.9032	1.07527		28.3951	9.25926		67	178		163	279		116	243		176	178
	19.403	0		23.5955	4.49438		22.0859	0		24.3728	0		22.4138	0		22.6337	0.823045		15.9091	1.13636		26.4045	6.74157		86	189		167	258		124	263		173	172
	13.9535	0		23.2804	4.7619		14.3713	0		25.5814	0		20.9677	0		19.7719	0.380228		18.4971	0		25.5814	6.39535		96	186		152	289		150	276		168	174
	11.4583	0		19.8925	5.37634		18.4211	0		24.9135	0		14	0		22.4638	0.724638		20.8333	0.595238		27.0115	6.32184		93	134		176	244		134	233		173	180
	15.0538	0		28.3582	4.47761		17.0455	0		28.6885	0		14.9254	0		28.3262	0.429185		13.8728	1.15607		25	7.22222		85	143		143	245		129	232		182	168
	14.1176	0		27.972	5.59441		20.2797	0		28.1633	0		18.6047	0		25	0.431034		15.3846	0.549451		29.1667	8.33333		87	190		152	290		143	212		174	159
	16.092	0		19.4737	3.68421		19.7368	0		20	0		16.0839	0		28.3019	0.943396		17.2414	1.14943		25.7862	9.43396		83	169		157	246		139	201		182	166
	13.253	0		19.5266	3.5503		21.0191	0		28.0488	0		13.6691	0		30.3483	0.995025		17.5824	0.549451		30.1205	7.22892	c	97	173		186	265		142	222		182	149
c	13.4021	0		20.2312	2.89017		20.9677	0		24.5283	0		16.1972	0		28.8288	0.45045		15.9341	0.549451		30.2013	8.05369		83	170		190	202		123	243		176	172
	14.4578	0		20	2.35294		13.6842	0		36.1386	0		14.6341	0		27.1605	0		15.9091	1.13636		26.7442	8.13953		83	184		140	297		128	256		172	176
	18.0723	0		20.1087	3.80435		24.2857	0		22.2222	0		19.5312	0		23.4375	0.78125		20.3488	1.16279		22.7273	6.25		85	183		149	259		142	211		176	162
	20	0		19.6721	3.27869		20.8054	0		26.6409	0		15.493	0		32.2275	0.473934		14.7727	0		28.3951	8.02469		82	180		190	272		132	244		174	162
	18.2927	0		20	2.77778		14.7368	0		22.7941	0		15.1515	0		23.7705	0.409836		19.5402	0.574713		25.3086	6.79012		89	189		148	260		125	221		178	176
	12.3596	0		21.164	5.29101		24.3243	0		22.3077	0		20.8	0		27.6018	0.904977		16.8539	0.561798		25.5682	6.81818		93	178		135	235		142	232		189	190
	13.9785	0		21.9101	2.80899		19.2593	0		28.5106	0		16.9014	0		28.4483	0.431034		16.9312	1.0582		25.7895	7.36842		79	167		178	249		126	260		159	163
	20.2532	0		22.7545	2.99401		21.3483	0		28.5141	0		14.2857	0		23.8462	0		18.239	1.25786		26.9939	8.58896		85	169		190	269		119	230		190	186
	11.7647	0		21.3018	5.32544		14.7368	0		24.1636	0		21.0084	0		25.2174	0.869565		15.7895	0.526316		25.2688	7.52688		89	150		143	236		130	249		139	145
	19.1011	0		24.6667	6.66667		18.1818	0		26.6949	0		18.4615	0		22.49	0.803213		23.0216	1.43885		33.1034	8.96552

[truncated: 10 more sheets: Figure S4, Figure S5, Figure S6, Figure S7, Figure S8, Figure S9, Figure S10, Figure S11, Figure S12, Figure S13]
