# Supplementary material for: Hypoxia-reprogramed megamitochondrion contacts and engulfs lysosome to mediate mitochondrial self-digestion
Source: Nat Commun. 2023 Jul 11;14:4105. doi: 10.1038/s41467-023-39811-9 (PMC10336010; doi:10.1038/s41467-023-39811-9)
Supplement: Supplementary file 15 — Source Data [file 41467_2023_39811_MOESM15_ESM.zip › Source Data file/ncomms-source-data-2.xlsx]

## Sheet: Figure 4
	anti-SNAP29	anti-VAMP7	anti-Flag

## Sheet: Figure 5
	anti-HSP60	anti-GAPDH	anti-Cathepsin D

## Sheet: Figure 6
anti-Tubulin	anti-TOMM20	anti-TIM23	anti-COX4	anti-COX2			anti-Tubulin	anti-TOMM20	anti-TIM23	anti-COX4	anti-COX2			anti-Tubulin	anti-TOMM20	anti-TIM23	anti-COX4	anti-COX2
anti-Tubulin	anti-TOMM20	anti-TIM23	anti-COX4	anti-COX2						anti-Tubulin	anti-TOMM20	anti-TIM23	anti-COX4	anti-COX2
	anti-Tubulin	anti-TOMM20	anti-TIM23	anti-COX4	anti-COX2

## Sheet: Figure 7
	anti-Tubulin	anti-TOMM20	anti-TIM23	anti-COX4	anti-COX2

## Sheet: Figure S1
	anti-Tubulin	anti-Drp1	anti-p-Drp1	anti-MFN2	anti-Mid49	anti-OPA1	anti-Fis1					anti-Tubulin	anti-MFN1	anti-MFN2
											anti-Tubulin	anti-OPA1

## Sheet: Figure S2
	anti-Tubulin	anti-BNIP3L

## Sheet: Figure S3
	anti-Tubulin	anti-Drp1

## Sheet: Figure S4
	anti-Tubulin	anti-LAMP1					anti-Tubulin	anti-LAMP1				anti-Tubulin	anti-LAMP2

## Sheet: Figure S5
	anti-Tubulin	anti-SNAP29	anti-VAMP7	anti-ATG5						anti-Tubulin	anti-STX17

## Sheet: Figure S6
	anti-Tubulin	anti-SNAP29			anti-Tubulin	anti-VAMP7

[truncated: 4 more sheets: Figure S8, Figure S9, Figure S11, Sheet14]
