# Supplementary material for: Hypoxia-reprogramed megamitochondrion contacts and engulfs lysosome to mediate mitochondrial self-digestion
Source: Nat Commun. 2023 Jul 11;14:4105. doi: 10.1038/s41467-023-39811-9 (PMC10336010; doi:10.1038/s41467-023-39811-9)
Supplement: Supplementary file 15 — Source Data [file 41467_2023_39811_MOESM15_ESM.zip › Source Data file/ncomms-source-data-3.xlsx]

## Sheet: Figure 1
	Normoxia				Hypoxia-12h			Hypoxia-24h
Normoxia
Hypoxia-24h
	Normoxia					Hypoxia-24h

## Sheet: Figure 2
	Normoxia					Hypoxia-24h
	Normoxia				Hypoxia-24h
	Figure 2H

## Sheet: Figure 3
	Normoxia
														G
	Hypoxia-24h
			CTR				BFA			CQ
	Normoxia
	Hypoxia-24h
			CTR					shLAMP2

## Sheet: Figure 4
	Normoxia
	Hypoxia-24h
			CTR							shTG5
			CTR-Normoxia				CTR-Hypoxia-24h						shSTX17-Normoxia					shSTX17-Hypoxia-24h

## Sheet: Figure 5
	Normoxia					Hypoxia-24h
	Normoxia					Hypoxia-24h
	CTR-Normoxia				CTR-Hypoxia-24h				shATG5-Normoxia				shATG5-Hypoxia-24h				shMFN1/2-Normoxia				shMFN1/2-Hypoxia-24h			shSTX17-Normoxia				shSTX17-Hypoxia-24h

## Sheet: Figure 7
F
	CTR-Normoxia				CTR-Hypoxia-24h
		CTR-Normoxia					CTR-Hypoxia-24h					CTR-NAC-Normoxia					CTR-NAC-Hypoxia-24h					shSTX17-Normoxia					shSTX17-Hypoxia-24h					shSTX17-NAC-Normoxia					shSTX17-NAC-Hypoxia-24h

## Sheet: Figure S1
	Normoxia
	Hypoxia-24h
		CTR					shMFN1/2					shOPA1
		DMSO-Normoxia		DMSO-Hypoxia-24h		CsA-Normoxia		CsA-Hypoxia-24h

## Sheet: Figure S2
		DMSO-Normoxia			DMSO-Hypoxia-24h
			DMSO-Normoxia						DMSO-Hypoxia-24h
			DMSO-Normoxia					DMSO-Hypoxia-24h					shBNIP3L-Normoxia					shBNIP3L-Hypoxia-24h

## Sheet: Figure S3
			DMSO-Normoxia					DMSO-Hypoxia-24h					shMFN1/2-Normoxia					shMFN1/2-Hypoxia-24h					shOPA1-Normoxia					shOPA1-Hypoxia-24h					shDrp1-Normoxia					shDrp1-Hypoxia-24h

## Sheet: Figure S4
		Normoxia		Hypoxia-24h		Hypoxia-48h
		DMSO		BafA1-12h		CQ-12h
			DMSO-Normoxia				DMSO-Hypoxia-24h					shLAMP1-Normoxia				shLAMP1-Hypoxia-24h

[truncated: 7 more sheets: Figure S5, Figure S6, Figure S7, Figure S8, Figure S9, Figure S12, Figure S13]
